# Supplementary material for: DB2: a probabilistic approach for accurate detection of tandem duplication breakpoints using paired-end reads
Source: BMC Genomics. 2014 Mar 5;15(1):175. doi: 10.1186/1471-2164-15-175 (PMC4234483; doi:10.1186/1471-2164-15-175)
Supplement: Supplementary file 8 — Additional file 8: Table S2: Primer Sequences. (XLSX 10 KB) [file 12864_2013_7020_MOESM8_ESM.xlsx]

## Sheet: Sheet1
Chr	Start Bp	End Bp	Forward Primer	Forward Sequence	Reverse Primer	Reverse Sequence
7	114317896	114318193	114318097	ACATGTGGTCAAAGAGAAAAGAAA	114317989	CTGATGCAGACCTCCTGATG
16	80356082	80356669	80356585	GTCATGATGGGCACCTGTAA	80356187	GGGGGACAGTGTCTCATCTC
